# Supplementary material for: GroEL-Proteotyping of Bacterial Communities Using Tandem Mass Spectrometry
Source: Int J Mol Sci. 2023 Oct 28;24(21):15692. doi: 10.3390/ijms242115692 (PMC10649880; doi:10.3390/ijms242115692)
Supplement: Supplementary file 1 [file ijms-24-15692-s001.zip]

Archive with 1 entries (1 files):
- ijms-2675390-supplementary.xlsx
